# Supplementary material for: Mathematical Models of HIV-1 Dynamics, Transcription, and Latency
Source: Viruses. 2023 Oct 19;15(10):2119. doi: 10.3390/v15102119 (PMC10612035; doi:10.3390/v15102119)
Supplement: Supplementary file 1 [file viruses-15-02119-s001.zip]

Archive with 1 entries (1 files):
- viruses-2614967-supplementary.xlsx
