# Supplementary material for: Mathematical Models of HIV-1 Dynamics, Transcription, and Latency
Source: Viruses. 2023 Oct 19;15(10):2119. doi: 10.3390/v15102119 (PMC10612035; doi:10.3390/v15102119)
Supplement: Supplementary file 1 [file viruses-15-02119-s001.zip › viruses-2614967-supplementary.xlsx]

## Sheet: Sheet1
		Equation	Measured parameters	Dimension	Reference	Model Reference	Tat+	Tat-	Tat+	Tat-KAP1-
Equation	in JSim						KAP1+	KAP1+	KAP1-
dRNA/dt		dRNA/dt
α	alpha	α	1e-08	transcript/sec	W05	6e-07	0.008	0.008	0.008	0.008
τ_RNA	TmRNA	τ_RNA					0.2071	0.2071	0.2071	0.2071
μ_RNA	nmRNA	μ_RNA	0.05	transcript/sec	T10	3	3.093	3.093	3.093	3.093
k_Mm	kMm	k_Mm	100000	(average # NF-kB in cell)	T10		120	120	120	120
	TtmRNA	k_synth(h)		transcript/sec			8.2e-06	8.2e-06	8.2e-06	8.2e-06
δ_RNA	tmRNA	k_synth(v)	0.1	transcript/sec	W05	6	0.000393	0.000393	0.000393	0.000393
d_RNA	dmRNA	k_decay	0.2	1/hr	RY_31	0.003	0.0132	0.0132	0.0132	0.0132
dTat/dt		dTat/dt
λ_Tat	ltt	k_trans	0.005 - 0.5	Protein/sec	W05	0.3 - 30	0.5412(*)	0	0.5412(*)	0
μ_Tat	a	μ_Tat	25-100	-	RY_25-27	60	35.4256	35.4256	35.4256	35.4256
k_Mtat	kM	k_MTat					125	125	125	125
d_Tat	dtt	d_Tat	0.154	Protein/hr	RY_33	0.025	0.0194	0.0194	0.0194	0.0194
dNF-kB/dt		dNF-kB/dt
β	bn	β	2e-5 – 0.01	1/sec	T10	0.0012 – 0.6	0.5	0.5	0.5	0.5
d_NF-kN	dn	d_NF-kB	0.05	1/sec	T10	3	3	3	3	3
dTRIM/dt		dKAP1/dt
d_T28	dT28	d_KAP1					0.006	0.006	0.006	0.006
	aT28	ρ					0.081(*)	0.081(*)	0.001	0.001
dTNF/dt	dt	dTNF/dt	0.0002	1/sec	T10	0.012	0.012	0.012	0.012	0.012
